# Supplementary material for: The immediate effect of arch support insoles on the biomechanics of the lower limbs during the forward lunge step in badminton
Source: PeerJ. 2026 Apr 14;14:e21113. doi: 10.7717/peerj.21113 (PMC13089218; doi:10.7717/peerj.21113)
Supplement: Supplemental Information 2 [file peerj-14-21113-s002.xlsx]

## Sheet: Original Insole Group
Subject_Number\Variable	Right Ankle Moment Minimum in the X-axis (Nm/kg)	Right Ankle Moment Minimum in the Y-axis (Nm/kg)	Right Ankle Moment Minimum in the Z-axis (Nm/kg)	Right Ankle Moment Maximum in the X-axis (Nm/kg)	Right Ankle Moment Maximum in the Y-axis (Nm/kg)	Right Ankle Moment Maximum in the Z-axis (Nm/kg)	Right Knee Moment Minimum in the X-axis (Nm/kg)	Right Knee Moment Minimum in the Y-axis (Nm/kg)	Right Knee Moment Minimum in the Z-axis (Nm/kg)	Right Knee Moment Maximum in the X-axis (Nm/kg)	Right Knee Moment Maximum in the Y-axis (Nm/kg)	Right Knee Moment Maximum in the Z-axis (Nm/kg)	Right Hip Moment Minimum in the X-axis (Nm/kg)	Right Hip Moment Minimum in the Y-axis (Nm/kg)	Right Hip Moment Minimum in the Z-axis (Nm/kg)	Right Hip Moment Maximum in the X-axis (Nm/kg)	Right Hip Moment Maximum in the Y-axis (Nm/kg)	Right Hip Moment Maximum in the Z-axis (Nm/kg)	Right Ankle Angle Minimum in the X-axis (degree)	Right Ankle Angle Minimum in the Y-axis (degree)	Right Ankle Angle Minimum in the Z-axis (degree)	Right Ankle Angle Maximum in the X-axis (degree)	Right Ankle Angle Maximum in the Y-axis (degree)	Right Ankle Angle Maximum in the Z-axis (degree)	Right Knee Angle Minimum in the X-axis (degree)	Right Knee Angle Minimum in the Y-axis (degree)	Right Knee Angle Minimum in the Z-axis (degree)	Right Knee Angle Maximum in the X-axis (degree)	Right Knee Angle Maximum in the Y-axis (degree)	Right Knee Angle Maximum in the Z-axis (degree)	Right Hip Angle Minimum in the X-axis (degree)	Right Hip Angle Minimum in the Y-axis (degree)	Right Hip Angle Minimum in the Z-axis (degree)	Right Hip Angle Maximum in the X-axis (degree)	Right Hip Angle Maximum in the Y-axis (degree)	Right Hip Angle Maximum in the Z-axis (degree)	Right Ankle Range of Motion in the X-axis (degree)	Right Ankle Range of Motion in the Y-axis (degree)	Right Ankle Range of Motion in the Z-axis (degree)	Right Knee Range of Motion in the X-axis (degree)	Right Knee Range of Motion in the Y-axis (degree)	Right Knee Range of Motion in the Z-axis (degree)	Right Hip Range of Motion in the X-axis (degree)	Right Hip Range of Motion in the Y-axis (degree)	Right Hip Range of Motion in the Z-axis (degree)	Right Ankle Angle Initial Contact in the X-axis (degree)	(BW)	Right Ankle Angle Initial Contact in the Z-axis (degree)	Right Knee Angle Initial Contact in the X-axis (degree)
Subject_1	-1.26618	-0.194047	-0.055077	1.04001	0.12162	0.100373	-1.13883	-0.612191	-0.124507	1.15357	0.251025	0.311458	-4.1602	-0.591732	-0.69466	0.222316	4.31813	0.222454	-18.0233	-2.2346	-7.28525	8.7254	2.9475	-0.92632	-73.9151	6.17904	-21.3057	-17.8323	22.7689	-6.27461	36.6866	-43.9976	-19.4548	87.457	-36.1564	23.1046	26.6047	5.17872	6.39042	57.1554	17.7047	14.1315	53.0958	9.0333	44.4846	7.78956	2.28668	-2.37461	-17.1522
Subject_2	-0.934132	0.037639	-0.393478	0.815599	0.515269	-0.033208	-1.37781	-0.216288	-0.057609	1.12976	0.447445	0.369844	-3.51076	0.295495	-0.030622	-0.181618	4.46988	1.54761	-27.7283	-9.61395	-3.91038	7.46206	12.4037	5.34756	-75.3901	5.81678	-33.7163	-9.475	13.8997	-13.1585	41.2723	-48.8945	-38.1204	113.653	-37.7771	16.0666	35.0663	22.0626	9.2389	66.087	8.05982	20.3949	72.6887	11.0047	55.3161	6.02219	10.313	2.39459	-9.24944
Subject_3	-1.2915	-0.088445	-0.016972	0.349066	0.090563	0.289282	-1.48893	-0.426447	0.011802	0.911279	0.714981	0.285819	-3.31069	0.764889	-0.004068	-0.376887	3.2833	0.942178	-25.3407	-6.79365	-3.68326	9.161	18.4531	5.60086	-67.3103	1.88672	-44.5	-7.66317	13.3738	-27.8415	30.3978	-28.0775	-26.8083	59.8599	-22.3943	-13.5361	34.1617	25.3926	9.32046	59.8687	11.0092	17.0018	29.8027	5.59969	13.7614	8.34	16.3919	1.83999	-7.63933
Subject_4	-1.22533	-0.127657	-0.095668	0.719736	0.094408	0.06473	-1.50292	-0.558732	0.04678	0.670088	0.233363	0.758944	-4.91203	-0.831177	-0.385684	0.331974	3.68964	0.492094	-22.4868	-11.7875	7.70419	12.1891	12.9114	14.8621	-79.3018	8.98266	-42.0408	-18.2581	25.5735	-24.0331	49.7533	-42.4584	-14.1021	106.234	-26.9229	20.8807	34.2707	24.1998	6.90456	62.7897	17.8427	16.87	61.919	14.3566	39.7163	10.9323	11.045	11.4241	-17.6461
Subject_5	-1.38315	0.11056	-0.24635	1.05543	0.327227	-0.021498	-1.24862	-0.58036	-0.045099	1.92352	0.276689	0.722178	-5.57302	-0.462672	-0.537413	0.424693	2.91893	0.734582	-15.8526	-5.52094	-1.97679	6.62128	11.5176	10.2452	-87.705	4.40419	-28.4848	-24.0597	22.4689	-12.7551	54.2858	-26.5827	-10.3767	106.04	-9.52756	15.4497	22.8937	16.8402	10.9552	63.5574	17.537	13.4112	51.2818	18.4873	25.3557	5.58579	9.90982	3.88925	-24.0343
Subject_6	-2.06834	0.070049	-0.260489	0.939895	0.239928	0.138084	-1.82081	-0.718926	0.115096	1.23772	0.086987	0.512147	-4.2311	0.147117	-0.238985	-0.303696	4.53497	1.03509	-23.1669	-14.5014	-5.38985	2.86523	13.3139	10.3917	-71.552	-9.78901	-27.4125	-11.6244	5.11383	-2.94787	20.4602	-23.6616	-63.002	28.6662	-9.94231	-44.3022	26.1328	27.7192	16.5584	59.6695	14.5964	25.1596	6.34888	11.9753	19.0405	0.388669	11.461	9.677	-11.007
Subject_7	-1.19415	-0.305711	0.065892	0.69552	0.03882	0.286051	-2.44063	-0.592457	-0.231157	1.00229	1.06647	0.794202	-6.45426	0.380722	-1.4311	-1.56998	3.27408	0.917459	-21.12	-8.65834	-9.27561	14.4945	4.21162	-0.139551	-82.5026	1.07343	-27.9312	-18.833	18.7781	-10.2325	53.3255	-23.2391	-7.12448	104.392	-10.5678	24.1043	35.3585	12.5882	9.04362	64.2302	17.2229	18.23	52.8688	12.2215	32.1962	12.5176	-7.80878	-8.41553	-18.3354
Subject_8	-0.474741	-0.193846	-0.113658	1.34171	0.205124	0.098246	-0.47236	-0.66648	-0.204783	2.27472	0.358903	0.681068	-2.04375	-0.164183	-0.621335	0.121625	2.31827	0.654711	-25.9587	-2.3815	-3.25795	5.10327	5.51356	6.75342	-82.2841	-1.7754	-31.7508	-12.5509	13.3555	-15.6954	57.9594	-47.4982	-16.8704	96.5682	-40.7697	7.85357	31.1061	7.61393	10.3712	69.5618	15.1622	15.7961	38.3414	7.00442	24.2242	1.67668	1.73257	-2.54438	-11.6891
Subject_9	-0.62325	-0.041184	-0.366887	1.27498	0.283418	-0.005628	-2.10091	-1.86564	-0.194142	1.76092	1.04008	1.14396	-3.9703	-0.207099	-1.3196	0.255475	4.49808	0.922422	-25.8309	-12.3276	-6.56998	6.76377	10.2652	3.73803	-61.1675	7.94133	-45.5847	-13.0103	33.901	-24.4279	49.7301	-48.4345	-8.67308	101.495	-37.03	26.728	32.507	22.6243	10.0574	48.2705	25.7164	21.2743	50.9396	11.1846	35.4414	5.24751	8.66958	-0.241637	-13.2275
Subject_10	-0.595043	-0.199031	0.036592	1.01977	0.131331	0.179112	-1.2448	-0.921201	-0.008313	2.22587	0.286412	0.874096	-2.67517	-0.073876	-1.09493	-0.389041	1.30817	0.231894	-20.7644	-2.5365	-6.13631	3.68554	6.33112	3.27179	-75.0872	2.71809	-19.5762	-15.3197	16.9432	-2.72559	52.4776	-26.2253	-6.29193	98.954	-19.0135	17.3699	24.4954	8.89959	9.28358	59.2524	14.0251	16.7093	44.8911	7.22048	22.3458	2.49705	4.79526	1.91356	-14.7912
Subject_11	-2.16679	-0.391197	0.02523	0.96469	0.243778	0.26498	-1.00147	-0.171549	-0.763897	1.59	1.69201	0.062595	-5.79074	-0.439039	-0.248009	0.272935	5.25138	2.15288	-26.6769	7.97578	3.78793	3.01588	13.9675	13.9221	-80.0528	3.37624	-45.0286	-10.832	19.5446	-29.9588	44.0102	-34.0989	-4.92527	88.2621	-25.3773	28.0236	29.6584	6.28881	10.5696	69.064	16.27	13.3261	44.6456	8.80876	31.9766	2.10529	11.7868	3.95289	-10.1302
Subject_12	-1.33427	-0.307714	0.019846	1.20919	0.119094	0.24498	-2.34107	-0.310737	-0.725421	0.579463	1.0103	0.341051	-7.28078	0.37438	-0.992731	-2.48069	3.66324	0.975609	-29.8704	-0.466781	-11.5669	1.52104	6.70092	-3.46688	-67.8719	-7.97544	-21.8816	-19.232	2.25707	-8.57862	46.375	-18.9374	-13.2405	88.9598	-8.63203	6.88239	32.0008	8.18868	8.0643	48.0245	9.33846	16.5409	40.8927	12.0646	16.3059	1.34362	1.05027	-9.77283	-20.1204
Subject_13	-0.775726	0.060089	-0.929051	1.01993	0.560753	-0.022582	-1.29941	-1.21033	-0.083541	2.3071	0.468112	0.61985	-2.11016	-0.415779	-0.720644	0.407292	2.53896	0.949592	-25.6237	-19.4482	-17.7741	4.37198	4.69662	-9.70238	-68.9485	5.97504	-39.4607	-10.7375	24.4668	-24.3545	37.0309	-48.6231	-35.2454	85.2974	-36.5839	8.59659	30.2919	24.3143	7.95158	57.8287	18.7364	15.2014	51.2416	11.8188	45.2234	2.25441	1.67915	-11.8306	-13.2954
Subject_14	-1.33786	-0.149003	-0.244069	1.01112	0.076917	0.190753	-2.45371	-0.757602	-0.063563	0.61454	-0.040539	1.0956	-5.31806	0.782975	-1.34015	-1.69808	4.04966	-0.036501	-28.8601	-10.127	-21.4116	4.74318	2.1557	-5.40995	-87.1392	-4.80024	-26.1078	-12.3155	13.6549	-4.50703	48.6493	-40.8889	-27.214	98.7253	-28.6852	1.91778	33.5321	12.5121	16.0701	74.289	18.8389	21.9918	48.8954	11.988	28.2411	1.94068	-0.298549	-8.02591	-11.1305
Subject_15	-1.19512	-0.211897	-0.007301	0.479734	0.066933	0.137868	-1.52479	-0.343443	-0.247944	0.825473	0.56864	0.339227	-4.77735	0.841501	-0.765592	-0.331773	4.3746	1.17838	-21.7149	1.28027	-2.80373	14.8732	8.13001	8.15148	-69.6056	-2.5588	-26.7797	-9.93012	13.0391	-15.6593	45.1644	-42.3041	-30.9755	106.937	-30.0484	21.9656	36.4183	6.98168	10.6436	60.0796	15.8255	12.2728	62.3418	12.6253	53.6896	14.4037	7.11033	-2.12573	-9.29159
Subject_16	-1.33231	-0.250078	-0.10596	0.891844	0.088538	0.222816	-1.3557	-1.14731	0.101773	0.520724	-0.100783	1.41198	-5.10149	-0.935853	-1.49319	0.40736	3.38351	0.271552	-19.8621	-18.3614	-2.68344	9.32529	1.72876	9.34797	-87.0192	3.17195	-41.3441	-16.1914	24.379	-24.7358	55.5978	-44.0705	-28.9153	125.826	-28.3383	27.3423	29.305	20.0162	11.6688	70.4433	20.8814	17.7161	68.6295	14.6244	54.4351	7.73115	0.408807	5.76105	-15.5426
[truncated: 28 more columns]

## Sheet: Arch support insoles Group
Subject_Number\Variable	Right Ankle Moment Minimum in the X-axis (Nm/kg)	Right Ankle Moment Minimum in the Y-axis (Nm/kg)	Right Ankle Moment Minimum in the Z-axis (Nm/kg)	Right Ankle Moment Maximum in the X-axis (Nm/kg)	Right Ankle Moment Maximum in the Y-axis (Nm/kg)	Right Ankle Moment Maximum in the Z-axis (Nm/kg)	Right Knee Moment Minimum in the X-axis (Nm/kg)	Right Knee Moment Minimum in the Y-axis (Nm/kg)	Right Knee Moment Minimum in the Z-axis (Nm/kg)	Right Knee Moment Maximum in the X-axis (Nm/kg)	Right Knee Moment Maximum in the Y-axis (Nm/kg)	Right Knee Moment Maximum in the Z-axis (Nm/kg)	Right Hip Moment Minimum in the X-axis (Nm/kg)	Right Hip Moment Minimum in the Y-axis (Nm/kg)	Right Hip Moment Minimum in the Z-axis (Nm/kg)	Right Hip Moment Maximum in the X-axis (Nm/kg)	Right Hip Moment Maximum in the Y-axis (Nm/kg)	Right Hip Moment Maximum in the Z-axis (Nm/kg)	Right Ankle Angle Minimum in the X-axis (degree)	Right Ankle Angle Minimum in the Y-axis (degree)	Right Ankle Angle Minimum in the Z-axis (degree)	Right Ankle Angle Maximum in the X-axis (degree)	Right Ankle Angle Maximum in the Y-axis (degree)	Right Ankle Angle Maximum in the Z-axis (degree)	Right Knee Angle Minimum in the X-axis (degree)	Right Knee Angle Minimum in the Y-axis (degree)	Right Knee Angle Minimum in the Z-axis (degree)	Right Knee Angle Maximum in the X-axis (degree)	Right Knee Angle Maximum in the Y-axis (degree)	Right Knee Angle Maximum in the Z-axis (degree)	Right Hip Angle Minimum in the X-axis (degree)	Right Hip Angle Minimum in the Y-axis (degree)	Right Hip Angle Minimum in the Z-axis (degree)	Right Hip Angle Maximum in the X-axis (degree)	Right Hip Angle Maximum in the Y-axis (degree)	Right Hip Angle Maximum in the Z-axis (degree)	Right Ankle Range of Motion in the X-axis (degree)	Right Ankle Range of Motion in the Y-axis (degree)	Right Ankle Range of Motion in the Z-axis (degree)	Right Knee Range of Motion in the X-axis (degree)	Right Knee Range of Motion in the Y-axis (degree)	Right Knee Range of Motion in the Z-axis (degree)	Right Hip Range of Motion in the X-axis (degree)	Right Hip Range of Motion in the Y-axis (degree)	Right Hip Range of Motion in the Z-axis (degree)	Right Ankle Angle Initial Contact in the X-axis (degree)	(BW)	Right Ankle Angle Initial Contact in the Z-axis (degree)	Right Knee Angle Initial Contact in the X-axis (degree)
Subject_1	-1.30153	-0.232702	-0.015125	1.01597	0.167821	0.064203	-0.816557	-0.783795	-0.095357	1.70266	0.363633	0.265318	-4.14457	-0.888734	-0.481204	0.642043	4.33288	0.092237	-15.254	-0.379408	-9.10715	10.7887	5.1185	-2.59558	-71.2002	5.06812	-19.3277	-15.6011	22.5114	-5.73553	30.3619	-44.9939	-21.9282	77.3854	-31.8892	16.829	26.0428	5.49791	6.51157	55.5991	17.4433	13.5922	47.0235	13.1047	38.7573	10.1723	4.16909	-6.80857	-15.937
Subject_2	-1.08581	0.074579	-0.326807	0.817482	0.523308	0.008835	-1.32889	-0.411797	0.028998	1.16383	0.255938	0.565487	-4.73989	-0.596451	-0.348803	0.392695	3.52258	1.47317	-22.9041	-14.5323	1.66456	6.79932	14.0715	11.8077	-84.0189	5.32354	-34.8591	-8.81678	17.0163	-18.3928	46.0198	-44.0668	-35.8426	130.831	-28.7293	27.7939	29.7034	28.6039	10.1432	75.2022	11.6927	16.4663	84.8109	15.3375	63.6364	5.41486	12.0426	9.06334	-7.97974
Subject_3	-1.37458	-0.157856	-0.032468	0.381159	0.045933	0.238019	-1.81142	-0.340983	-0.117824	1.29981	1.15633	0.169883	-3.66904	0.875115	-0.028008	-0.366408	4.28297	0.876754	-27.7468	-2.21594	-3.4826	9.16244	15.59	8.41958	-67.5951	0.898471	-42.5663	-7.07953	11.391	-25.4812	23.8696	-29.2617	-28.8944	56.5435	-22.6205	-14.0196	36.9092	17.806	11.9022	60.5156	10.4925	17.0851	32.6739	6.64122	14.8748	8.75086	12.4756	-0.928582	-7.05741
Subject_4	-1.23331	-0.107736	-0.09156	0.759504	0.116449	0.090871	-1.77223	-0.491315	0.105626	0.719643	0.298609	0.70406	-4.621	-0.467491	-0.56532	-0.110174	4.21408	0.925463	-24.1063	-13.2204	7.58239	11.1308	14.5699	17.4107	-80.6723	8.1794	-42.9366	-20.1226	23.2991	-24.5817	54.6637	-43.7678	-12.9494	105.993	-33.9334	16.7756	35.2372	27.7903	9.82834	60.5497	15.1197	18.3549	51.3289	9.83439	29.725	9.17823	12.4925	13.5339	-19.881
Subject_5	-1.56198	0.039343	-0.259804	1.19276	0.351815	0.006054	-1.03048	-0.49834	-0.187461	1.92444	0.415305	0.402164	-5.69827	-0.83952	-0.530259	1.19286	3.12612	1.32811	-18.2987	-1.70558	-3.67104	10.0973	13.6452	8.259	-88.1063	3.24622	-22.4602	-25.8359	19.8734	-11.8185	57.4127	-24.6895	-13.9106	104.763	-10.4792	13.1655	28.396	15.3508	11.93	62.2704	16.6272	10.6417	47.3507	14.2102	27.0761	8.15014	12.1563	3.2374	-25.321
Subject_6	-1.86101	-0.010777	-0.233933	0.897684	0.202396	0.119608	-1.72354	-0.577424	0.007831	1.20233	0.256696	0.422736	-4.09353	-0.314359	-0.249443	1.03998	4.88181	0.676333	-19.9338	-7.03559	-6.13221	10.9376	20.375	10.5702	-64.4734	-7.49276	-30.9977	-10.1821	3.16585	0.525956	11.7447	-21.0592	-57.9888	21.1381	-8.75329	-38.7548	30.8714	27.4106	16.7024	54.2913	10.6586	31.5236	9.39339	12.3059	19.2339	10.3624	18.1886	8.52693	-9.01723
Subject_7	-1.4528	-0.336751	0.045998	0.887075	0.029332	0.269222	-2.25404	-0.674827	-0.204497	1.19286	0.733582	0.965007	-7.27547	-0.578841	-1.59426	0.205336	3.21079	0.534997	-20.1031	-10.3621	-10.8589	9.89103	3.30895	-1.771	-87.4691	1.30825	-24.4983	-20.163	18.0956	-5.71448	55.1814	-19.8648	-2.29513	106.015	-8.11311	22.8968	29.9942	13.6711	9.08794	67.306	16.7874	18.7838	50.8332	11.7517	25.1919	7.84417	-9.80495	-9.87241	-20.0509
Subject_8	-0.885833	-0.257012	-0.333253	1.38801	0.179564	0.104673	-0.289866	-0.71231	-0.272536	2.48956	0.282248	0.699653	-1.89997	-0.385131	-0.872854	0.158992	2.74536	0.965061	-23.1391	-9.58418	-1.51593	9.79618	1.98812	7.25416	-85.2179	-1.48552	-33.1051	-12.5273	17.9315	-17.3106	61.5832	-51.7277	-19.3763	108.233	-44.0927	20.6083	32.9352	11.5723	8.77009	72.6905	19.4171	15.7944	46.6495	7.63506	39.9846	9.18834	-2.8586	-1.71667	-12.0236
Subject_9	-0.775273	-0.024372	-0.37628	1.05606	0.224549	0.009089	-2.23616	-1.86861	-0.073113	1.79587	1.18299	0.96311	-3.47213	0.135636	-1.1049	-0.21754	4.27728	0.913238	-16.5761	-13.4793	-8.00445	8.4472	8.07425	3.62971	-61.6931	7.38931	-43.7863	-12.7647	31.3911	-21.8251	45.8138	-49.5271	-14.6574	93.6285	-38.6961	16.3179	25.0233	21.5535	11.6342	48.9284	24.0018	21.9612	47.8147	10.831	30.9753	6.6205	6.27904	-2.36207	-12.6892
Subject_10	-0.459809	-0.204748	0.025647	1.19184	0.102755	0.145865	-1.09641	-1.17031	-0.128956	2.34544	0.427622	0.965578	-2.90426	-0.28235	-1.28561	0.086496	1.58133	0.395178	-22.9265	-0.710077	-4.2549	3.77172	6.28253	2.33784	-76.7819	2.67921	-20.9268	-15.4886	21.6511	-5.57102	54.7041	-26.9313	-3.05646	101.964	-20.8485	26.2523	26.6982	6.9926	6.59274	61.2934	18.9719	15.3557	47.2595	6.08272	29.3088	2.44568	3.0933	0.718918	-15.0871
Subject_11	-2.06645	-0.358606	0.01027	0.809471	0.150023	0.153732	-0.960861	-0.21796	-0.653196	1.74447	1.57838	0.056078	-5.34047	-0.209911	-0.15016	0.503738	5.32412	1.81693	-23.8945	9.22386	1.2282	5.34567	15.8388	14.3856	-77.7329	2.02749	-37.3413	-6.91937	19.8306	-28.353	37.3186	-33.6756	-7.66037	86.0363	-22.4406	22.9369	29.2402	6.6149	13.1574	70.8135	17.8031	8.9883	48.7177	11.235	30.5973	4.87005	11.4759	0.791362	-6.08591
Subject_12	-1.09727	-0.26026	0.054846	0.97616	0.084923	0.17973	-2.67469	-0.375308	-0.56307	0.519893	0.881296	0.350758	-6.61558	-0.478849	-0.557216	-0.584274	2.76886	0.537217	-29.5495	-1.29652	-12.7381	11.7286	7.34096	-2.88495	-63.7009	-7.79643	-16.8533	-13.5713	2.42741	-5.1317	43.1338	-15.4082	-10.7189	78.6402	-7.39591	-0.047077	41.2781	8.63748	9.85312	50.1295	10.2238	11.7216	35.5064	8.01229	10.6718	9.24757	-1.08347	-10.5189	-12.9367
Subject_13	-0.878349	0.026047	-0.745513	1.16253	0.452069	-0.007729	-1.31875	-1.22082	-0.115063	2.40177	0.376036	0.577003	-2.27027	-0.679128	-0.665609	0.825142	3.02723	0.740761	-24.9448	-15.1882	-16.1992	11.6331	6.18925	-7.793	-69.0995	5.0545	-31.2941	-13.3472	24.1159	-19.1219	35.9856	-49.1165	-36.6614	86.8254	-37.2939	6.30986	36.5779	21.3774	8.40619	55.7524	19.0614	12.1722	50.8398	11.8225	42.9712	9.24496	3.45953	-12.691	-15.5565
Subject_14	-1.34174	-0.137867	-0.209396	0.84861	0.031906	0.161595	-2.00049	-0.608685	-0.21564	0.750787	0.172014	0.727924	-4.85475	0.235075	-0.944288	-0.370825	3.6116	0.395618	-24.6765	-6.80718	-20.5366	9.86818	2.80923	-7.62334	-80.8421	-4.78154	-23.8635	-13.3292	9.76474	-3.55937	48.5784	-38.7031	-23.5255	96.0586	-23.6015	1.47916	34.5447	9.61641	12.9133	67.5129	14.5463	20.3042	47.4802	15.1017	25.0046	8.10719	0.961731	-10.2639	-12.294
Subject_15	-1.18383	-0.191286	-0.015856	0.430239	0.09013	0.151316	-1.51815	-0.37295	-0.212671	0.892737	0.533302	0.387154	-4.43478	1.08791	-0.501591	-0.672664	3.79086	1.2675	-22.8403	1.06231	0.519934	13.9177	12.9132	11.8277	-66.9568	-3.95549	-26.5437	-7.56806	8.26216	-16.2201	51.2165	-41.6074	-30.8307	106.554	-29.0238	12.5496	36.758	11.8509	11.3078	59.3888	12.2177	10.3236	55.3372	12.5836	43.3803	13.2406	12.2004	0.957478	-7.05409
Subject_16	-1.2692	-0.264297	-0.045303	0.906058	0.138302	0.238476	-1.6416	-1.12418	0.056059	0.684673	0.051975	1.35875	-4.91783	-1.50266	-1.15013	1.00889	3.77231	0.944424	-22.0324	-15.3332	-2.89318	9.59269	4.49031	11.3755	-83.7854	3.4796	-41.157	-14.2757	25.4013	-24.5396	57.9303	-46.3693	-29.3454	126.044	-33.4829	28.4015	31.6251	19.8235	14.2687	69.5097	21.9217	16.6174	68.1136	12.8865	57.7469	8.8455	3.22704	6.75618	-13.7066
[truncated: 28 more columns]

## Sheet: Subject's height and weight
Subject Number	Height (m)	Weight (Kg)
Subject_1	1.8	69.6
Subject_2	1.75	67
Subject_3	1.72	78
Subject_4	1.83	90
Subject_5	1.75	65
Subject_6	1.76	60
Subject_7	1.76	65.5
Subject_8	1.73	60
Subject_9	1.78	66
Subject_10	1.73	66
Subject_11	1.74	65
Subject_12	1.73	76
Subject_13	1.65	58
Subject_14	1.78	70
Subject_15	1.86	87
Subject_16	1.75	70
